# Supplementary material for: Cellular Uptake of Silica and Gold Nanoparticles Induces Early Activation of Nuclear Receptor NR4A1
Source: Nanomaterials (Basel). 2022 Feb 18;12(4):690. doi: 10.3390/nano12040690 (PMC8877036; doi:10.3390/nano12040690)
Supplement: Supplementary file 1 [file nanomaterials-12-00690-s001.zip]

Archive with 1 entries (1 files):
- nanomaterials-1552798-supplementary.pdf
